# Supplementary material for: Physics-based generative model of curvature sensing peptides; distinguishing sensors from binders
Source: Sci Adv. 2023 Mar 17;9(11):eade8839. doi: 10.1126/sciadv.ade8839 (PMC10022891; doi:10.1126/sciadv.ade8839)
Supplement: Supplementary file 2 — Movies S1 to S3 [file sciadv.ade8839_movies_s1_to_s3.zip]

Archive with 3 entries (3 files):
- ade8839_Movie_S1.mp4
- ade8839_Movie_S2.mp4
- ade8839_Movie_S3.mp4
